# Supplementary material for: Highly-Selective Analytical Strategy for 90 Pesticides and Metabolites Residues in Fish and Shrimp Samples
Source: Molecules. 2023 May 22;28(10):4235. doi: 10.3390/molecules28104235 (PMC10222193; doi:10.3390/molecules28104235)
Supplement: Supplementary file 1 [file molecules-28-04235-s001.zip]

Archive with 1 entries (1 files):
- molecules-2394212-supplementary.pdf
